# Supplementary material for: Impact of grazing intensities on reproduction patterns of elm trees (Ulmus pumila) in degraded sandy lands in China
Source: PeerJ. 2020 Apr 16;8:e9013. doi: 10.7717/peerj.9013 (PMC7167244; doi:10.7717/peerj.9013)
Supplement: Supplemental Information 1 [file peerj-08-9013-s001.xlsx]

## Sheet: Sheet1
	2019-03-25	2019-03-30	2019-04-05	2019-04-10	2019-04-15	2019-04-20	2019-04-25	2019-04-30	2019-05-05	2019-05-10	2019-05-15
1	0.367	0.647	0.416	0.518	0.859	1.52	1.915	1.474	1.34	2.231	0.137
1	0.406	0.318	0.722	0.371	1.33	1.462	1.08	1.597	2.023	1.914	0.227
1	0.434	0.383	0	0.602	1.29	1.02	1.496	0.943	2.13	1.704	0.097
1	0.294	0.284	0.549	0.671	1.48	0.952	1.384	1.043	1.398	2.2	0.203
2	0.289	0.403	0.253	0.113	0.887	0.94	0.866	2.161	2.85	0.39	0.542
2	0.271	0.513	0.201	0.249	0.315	0.9	0.778	2.017	2.384	0.26	0.405
2	0.148	0.408	0.284	0.37	0.954	0.478	1.352	2.601	2.345	0.314	0.191
2	0.191	0.536	0.29	0.585	1.942	0.854	1.997	1.792	2.602	0.523	0.454
3	0.341	0.256	0.419	0.403	0.602	1.542	0.94	3.397	2.522	0.429	0.551
3	0.58	0.308	0.438	0.365	1.125	0.922	1.815	1.68	2.698	0.332	0.337
3	0.409	0.143	0.365	0.432	0.452	0.482	1.361	2.069	2.089	0.317	0.059
3	0.35	0.442	0.365	0.398	1.06	1.371	1.632	2.857	2.423	0.385	0.146
4	0.478	0.462	0.428	0.557	1.174	0.688	0.667	1.292	1.092	0.292	0
4	0.366	0.484	0.49	0.339	0.661	1.916	0.763	1.48	1.028	0.362	0
4	0.227	0.597	0.185	0.542	0.633	0.886	0.961	1.344	1.406	0.277	0
4	0.225	0.306	0.35	0.29	0.782	0.587	1.759	1.687	1.205	0.257	0
